# Supplementary material for: Stressed target cancer cells drive nongenetic reprogramming of CAR T cells and solid tumor microenvironment
Source: Nat Commun. 2023 Sep 15;14:5727. doi: 10.1038/s41467-023-41282-x (PMC10504259; doi:10.1038/s41467-023-41282-x)
Supplement: Supplementary file 3 — Supplementary Data 1 [file 41467_2023_41282_MOESM3_ESM.xlsx]

## Sheet: Extended Table 2
Supplementary Data 1, Patient demographics and characteristics
	Metastatic	Age	ER	PR	HER2	Race(Black/White/Asian/Not state)	Histology grade	Invasive histology (Ductal/Lobular/Mixed/NOS)	Lymph node invasion	Lymphovascular invasion	Radiation	Therapy (at time of blood collection)	Treatment Regimen	Treatment Start Day (from initial diagnosis)	Treatment End Day (from initial diagnosis)
1	yes	72	+	+	+	White	unknown	Unknown	Positive	unknown	Yes	Letrozole/palbociclib	Letrozole/Palbociclib	27	ongoing
													Capecitabine	1194	ongoing
2	yes	54	+	+	-	Hispanic	2-3	Ductal	Positive	Positive	Yes	DS-1062a	Cyclophosphamide + Docetaxel	111	174
													Tamoxifen	267	728
													Capecitabine	2400	2488
													Atezolizumab/Nab-Paclitaxel	2531	2762
													DS-1062a	2791	ongoing
3	yes	44	+	-	-	White	3	Ductal	Positive	Positive	Yes	Fulvestrant/palbocicilb	Paclitaxel‎	88	130
													Tamoxifen	234	1207
													Lupron	284	unknown
													Zometa	467	1410
													Exemestane	1207	unknown
													Fulvestrant	2036	2177
													Palbocicib	2068	2177
													GDC9545 + Ipatasertib	2230	ongoing
4	yes	74	+	+	-	White	2	Ductal	Positive	Positive	Yes	GDC-0077 + Fulvestrant	Letrozole	114	836
													Palbocicib	843	844
													Fulvestrant/zometa	848	987
													Palbocicib	876	889
													Lovenox/Apixiban	925	931
													Abemaciclib	966	975
													GDC-0077 QD + Fulvestrant	1023	ongoing
5	yes	59	+	+	-	White	unknown	Ductal	Positive	unknown	Yes	Ipatasertib/Fulvestrant/Palbociclib	Ibrance/Letrozole/Zometa	specific day unknown	90 (zometa) unknown (Ibrance/Letrozole)
													Paclitaxel	1536	1685
													Gemcitabine	1963	1713
													Capecitabine	1719	1739
													Docetaxel	1757	1813
													Ipatasertib/Palbociclib/Fulvestrant	1944	ongoing
6	yes	52	+	+	+	White	3	Ductal	Negative	Negative	Yes	Herceptin/fulvestrant/abemaciclib	ddAC	28	84
													ddTaxol	98	140
													Tamoxifen	312	unknown
													Taxol	1434	1673
													Herceptin/Pertuzumab	1434	1876
													Letrozole	1673	unknown
													TDM1, Exemestane	1900	1946
													Fulvestrant	1974	ongoing
													Abemaciclib	1988	ongoing
													Herceptin	2051	ongoing
7	Yes	67	+	-	-	Other	2	Ductal	unknown	unknown	Yes	PF-07104091	Adjuvant AC	exact day unknown	126
													Adjuvant Tamoxifen	exact day unknown	approximately 1967
													Letrozole/Palbociclib	4174	5046
													Gulvestrant	5075	5318
													Alpelisib	5255	5269
													H3B-6545 + Palbociclib	5374	5513
													Alpelisib/Fulvestrant	5579	5664
													Capecitabine	5674	5705
													PF-07104091	5711	5793
													Eribulin	5821	ongoing
8	yes	84	+	+	-	White	1	Ductal	Positive	Negative	No	Fulvestrant/SY5609	Arimidex	16	1255
													Exemestane	1256	1317
													GDC0032	1347	1711
													Fulvestrant/Palbociclib	1787	2554
													H3B-6545	2578	3586
													SY-5609/Fulvestrant	3621	3930
													RLY-2608	3976	ongoing
9	Yes	70	+	+	-	White	1	Ductal	Positive	Positive	Yes	DS1062A	Lupron and Tamoxifen	87	unknown
													Arimidex	453	514
													Letrozole	514	544
													Aromasin	544	634
													Toremifene	635	664
													Tamoxifen	665	1548
													Anastrozole	1549	1600
													Raloxifene	1687	1790
													Tamoxifen	3497	3507
													Fulvestrant	3879	4068
													Fulvestrant/Palbociclib	4068	4146
													Xeloda	4173	4438
													H3B 6545	4492	4968
													PF-07104091	4983	5094
													DS1062A	5122	ongoing
10	yes	61	+	+	+	White	2	Lobular	Positive	Negative	Yes	RLY-2608	Neoadjuvant AC-T	3	125
													Lestrosole	248	491
													Fulvestrant and palbociclib	583	1861
													Rivaroxaban	1861	1891
													Abemaciclib/Fulvestrant	1902	2406
													PF-07104091	2455	2504
													RLY-2608	2546	ongoing
11	yes	58	+	+	-	White	2	Ductal	Positive	Negative	Yes	PF-07104091 + Palbociclib + Letrozole	Tamoxifen	273	2099
													Anastrozole	2501	3740
													Fulvestrant	3747	3858
													GDC-0077 and Fulvestrant	3909	4091
													Inavolisib/Paclitaxel	4129	4157
													Capecitabine	4192	4255
													PF-07104091 + Palbociclib + Letrozole	4291	4326
													Eribulin	4347	ongoing
12	yes	41	+	+	-	White	1	Ductal	Negative	Negative	No	GDC0077 + Palbociclib + Letrozole	Gemcitabine/Paclitaxel	988	1033
													GDC-0077/Palbociclib/Letrozole	1086	ongoing
13	yes	62	+	-	-	White	unknown	Ductal	Positive	unknown	Yes	Ipatasertib/Fulvestrant/Palbociclib	Tamoxifen	*date of initial diagnosis not specified*
													Taxol
													Avastin and Taxotere
													Tamoxifen
													Fulvestrant and Lupron
													Everolimus and Exemestane
													Letrozole/Palbociclib
													Xeloda
													Eribulin
													Tamoxifen
													Alpelisib/Fulvestrant
													Fulvestrant/Abemaciclib
													Ipatasertib/Fulvestrant/Palbociclib
14	yes	65	+	+	+	White	3	Ductal	Negative	Positive	Yes	Trastuzumab	Trastuzumab	389	751
													Tamoxifen	451	unknown
													Leuprolide/Anastrozole/Palbociclib	571	663
													ddAC	693	754
													Eribulin	845	unknown
													PF-07104091	1186	1452
													Trastuzumab deruxtecan	1514	ongoing
15	Yes	70	+	-	-	White	2	Mixed	Positive	Negative	Yes	Palbociclib	‎Adjuvant chemotherapy with Taxotere/Cytoxan	74	308
													Tamoxifen	389	1236
													Anastrozole	1236	1634
													Fulvestrant	1733	2582
													Zometa	1764	2952
													Palbociclib	1833	2575
													19-010 ARM 2 Exemestane	2611	2952
													PF-07104091	3000	3280
													ARV-471 + Palbociclib	3323	ongoing
16	yes	36	+	+	+	White	3	Ductal	Positive	Negative	No	Olaparib	Lupron and Tamoxifen	27	56
													Zometa/Letrozole/Palbociclib	56	790
													Olaparib	824	unknown
													H3B-6545 + Palbociclib	1259	1315
17	No	62	+	-	-	White	2	Lobular	Positive	Negative	Yes	Carboplatin AUC 2, gemcitabine	Neoadjuvant dd AC	21	64
													Taxol	78	120
													Xeloda	247	407
													Carboplatin AUC 6	1445	1466
													Carboplatin AUC 2, gemcitabine	1466	ongoing
18	yes	63	+	+	-	White	2	Ductal	Positive	Negative	Yes	Eribulin	Neaodjuvant AC	23	65
													Paclitaxel	79	121
													Xeloda	190	229
													Letrozole	243	1920
													Fulvestrant/Palbociclib/Ipatasertib	1941	2193
													PF-07104091 + Palbociclib + Letrozole	2221	2249
													Eribulin	2272	ongoing
19	yes	57	+	+	+	White	3	Mixed	Positive	Positive	Yes	Trastuzumab	Doxorubicin/Taxotere	43	141
													Lupron	217	unknown
													Trastuzumab/lapatinib/Anastrozole	3441	ongoing
20	Yes	48	-	-	-	White	2	Mixed	Negative	Negative	No	Eribulin	IPI-549 + Atezolizumab + Nab-Paclitaxel	65	139
													Eribulin	152	209
													Sacituzumab Govitecan	223	ongoing
PDX	Yes	75	-	-	-	White	3	Ductal	Positive	Negative	Yes	Eribulin	Taxol	8	75
													ddAC	138	180
													Xeloda	390	510
													Pembrolizumab + PVX 410 vaccine	856	1115
													Vinorelbine 25mg/m2	1227	1338
													Atezolizumab/nab-paclitaxel	1353	1681
													Eribulin	1682	1744
													Doxorubicin Liposomal	1745	1772
													Sacituzumab govitecan	1772	ongoing
