# Supplementary material for: Stressed target cancer cells drive nongenetic reprogramming of CAR T cells and solid tumor microenvironment
Source: Nat Commun. 2023 Sep 15;14:5727. doi: 10.1038/s41467-023-41282-x (PMC10504259; doi:10.1038/s41467-023-41282-x)
Supplement: Supplementary file 5 — Source Data [file 41467_2023_41282_MOESM5_ESM.xlsx]

## Sheet: Fig1a
	Vehicle control 1	Vehicle control 2	Vehicle control 3	DSF/Cu+IR 1	DSF/Cu+IR 2	DSF/Cu+IR 3
ATF5	-1.01	-0.72	-0.89	1.21	0.41	1.01
ATP6V0D1	-0.86	-0.71	-1.14	1.07	0.77	0.86
ATP6V1G1	-0.92	-0.88	-0.93	1	0.92	0.82
BAX	-0.49	-0.53	-1.31	1.32	0.01	1
CCL2	-1.67	-0.41	-0.32	0.83	0.79	0.78
CCND1	-1.01	-0.89	-0.83	0.88	0.88	0.98
CLU	-0.93	-0.91	-0.84	1.23	0.6	0.86
CREB3L4	-0.87	-0.7	-1.1	0.88	1.17	0.63
CSF2	-0.93	-0.81	-0.98	1.04	0.79	0.89
CXCL1	-0.93	-0.88	-0.92	0.89	1.01	0.83
CXCL10	-0.94	-0.87	-0.92	1.05	0.89	0.79
CXCL8	-1.37	-0.99	-0.1	0.85	1.03	0.58
DERL2	-0.87	-1.07	-0.76	1.1	0.9	0.7
ERN1	-0.56	-1.22	-0.39	-0.21	1.46	0.93
XBP1	-1.44	-0.97	0.08	0.46	0.87	1.01
BAG5	-1.06	-1.06	-0.44	0.38	1.24	0.94
DDIT3	0.02	-0.66	-1.44	1.33	0.85	-0.1
FOS	-0.88	-0.79	-1.05	0.9	0.83	0.99
HMOX1	-0.91	-0.91	-0.91	0.98	0.85	0.91
ICAM1	-1.23	-0.56	-0.88	0.98	0.77	0.92
LIF	-1.38	-0.27	-0.59	1.17	1.14	-0.08
MAFF	-0.38	-0.35	-0.57	1.14	1.33	-1.17
MAFG	-0.09	-1.56	-0.7	0.47	0.73	1.15
MAFK	-0.6	-1.01	-1.06	0.77	0.78	1.14
MT1X	-0.9	-0.91	-0.92	1.01	0.84	0.89
NOX1	-1.86	0.04	0.43	-0.2	0.98	0.61
NQO1	-1.08	-0.78	-0.86	1.03	0.87	0.82
ROS1	-1.12	-1.01	-0.51	0.6	1.13	0.91
SLC7A11	-0.95	-1.12	-0.58	0.59	1.14	0.93
SOD2	-0.48	-0.92	-1.24	0.93	1.03	0.68
TLR4	-0.94	-1	-0.74	0.56	1.03	1.09
ATOX1	-0.29	-0.59	-1.48	1.33	0.35	0.69
CCS	-0.61	-0.39	-1.46	1.27	0.67	0.53
COX20	-1.27	0.34	-0.83	1.32	-0.39	0.82
CYBA	-0.71	-0.72	-1.19	1.27	0.53	0.82
GPX3	-0.84	-1.22	-0.6	0.7	0.86	1.1
MAFK	-0.6	-1.01	-1.06	0.77	0.78	1.14
NCF2	-0.91	-0.99	-0.83	0.91	1.05	0.76
PSMA7	-0.41	-0.95	-1.24	1.07	0.92	0.63
SOD3	-1.03	-0.49	-0.74	-0.05	1.65	0.65
UBC	-1.28	-0.44	-0.72	1.07	1.2	0.17
BAG3	-0.81	-0.75	-1.13	1.14	0.74	0.81
HSF2BP	-1.08	-0.24	-0.96	0.08	0.65	1.55
HSPA1A	-0.56	-0.86	-0.57	1.33	-0.58	1.24
HSPA1B	-0.9	-0.9	-0.94	0.94	0.86	0.93
HSPA6	-0.91	-0.92	-0.91	0.98	0.93	0.83
HSPA7	-0.76	-0.78	-0.77	0.19	0.38	1.74
HSPH1	-1.05	-0.83	-0.85	0.84	0.98	0.91
NUP214	0.03	-1.61	-0.76	0.71	0.82	0.81
ST13	-1.02	-0.77	-0.9	1.01	0.62	1.07

## Sheet: Fig1d
XBP1s	Vehicle Control	Cu(1μM)	DSF(0.2μM)	DSF/Cu(0.2μM/1μM)	IR(12Gy)	DSF/Cu+IR(0.2μM/1μM+12Gy)
	0.97	0.77	1.8	4.07	2.34	5.88
	1.01	1	1.3	3.64	2.32	5.3
	1.03	0.65	1.84	3.17	2.54	5.21
P58IPK	Vehicle Control	Cu(1μM)	DSF(0.2μM)	DSF/Cu(0.2μM/1μM)	IR(12Gy)	DSF/Cu+IR(0.2μM/1μM+12Gy)
	1.02	1.09	1.33	1.86	1.42	2.51
	1.04	1.1	1.02	1.84	1.42	2.58
	0.94	1.1	1.19	1.89	1.39	2.89
ERdj4	Vehicle Control	Cu(1μM)	DSF(0.2μM)	DSF/Cu(0.2μM/1μM)	IR(12Gy)	DSF/Cu+IR(0.2μM/1μM+12Gy)
	0.98	1.24	1.15	2.58	1.45	3.21
	1.14	1.04	1.25	2.92	1.49	3.1
	0.9	1.24	0.93	2.53	1.59	3.42

## Sheet: Fig1e
	Vehicle control 1	Vehicle control 2	Vehicle control 3	DSF/Cu+IR 1	DSF/Cu+IR 2	DSF/Cu+IR 3
CCL2	-1.67	-0.41	-0.32	0.83	0.79	0.78
CCL3	-0.84	-0.97	-0.89	0.62	0.96	1.12
CCL5	-0.85	-0.87	-0.99	1.13	0.81	0.78
CXCL10	-0.94	-0.87	-0.92	1.05	0.89	0.79
CXCL11	-1.01	-0.83	-0.89	0.86	1	0.87
CXCL12	-0.95	-1.08	-0.63	1.2	0.62	0.84
CXCL16	0.39	-1.13	-1.08	-0.14	1.47	0.48
IL11	-0.71	-0.92	-1.08	1.11	0.81	0.78
IL1B	-0.96	-0.89	-0.89	1	0.89	0.83
IL23A	-0.51	-0.69	-1.24	0.19	1.41	0.85
IL6	-1.16	-1.3	0.02	0.81	0.73	0.89
IL6ST	-0.99	-1.14	-0.48	0.57	1.22	0.82
TNF	-0.9	-0.9	-0.61	1.63	0.58	0.19

## Sheet: Fig1f
SUM159 TRAILR1	Vehicle	DSF/Cu	IR	DSF/Cu+IR
	0.35	6.12	12.6	20.1
	1.23	4.36	13.2	24.3
	0.67	10.34	11.8	27.8
SUM159 TRAILR2	Vehicle	DSF/Cu	IR	DSF/Cu+IR
	2.2447	3.5196	4.2822	4.7024
	2.5037	3.5738	4.0863	5.4362
	2.3847	3.3238	4.4735	4.9027
PANC-1 TRAILR1	Vehicle	DSF/Cu	IR	DSF/Cu+IR
	2.32	6.31	13.1	47.1
	3.21	6.88	17.2	29.1
	1.01	9.21	14.9	39.3
PANC-1 TRAILR2	Vehicle	DSF/Cu	IR	DSF/Cu+IR
	1.0696	2.2521	2.5097	3.4008
	1.2345	2.053	2.7835	3.9861
	1.3523	1.889	2.3644	3.6672

## Sheet: Fig1g
PANC-1 B7-H3	Vehicle	DSF/Cu	IR	DSF/Cu+IR
	1.65	1.87	2.03	2.11
	1.68	1.9	1.98	2.19
	1.71	1.95	2.01	2.3
PCI-13 CSPG-4	Vehicle	DSF/Cu	IR	DSF/Cu+IR
	2.73	3.02	3.43	4.02
	3.01	3.21	3.3	3.98
	2.88	2.98	3.445	3.88

## Sheet: Fig2a
	untreated_CAR_1	untreated_CAR_2	untreated_CAR_3	treated_CAR_1	treated_CAR_2	treated_CAR_3
BACH2	-0.86	-1	-0.86	1.04	0.97	0.71
BATF	-1.08	-0.86	-0.78	1.06	0.78	0.88
CCR5	-0.61	-0.96	-0.96	1.14	0.19	1.2
CCR7	-0.97	-1.02	-0.72	0.84	0.82	1.05
CD38	-0.72	-1.05	-0.9	0.6	0.84	1.23
CD53	-0.96	-1.23	-0.24	0.28	0.8	1.34
CD84	-0.91	-0.67	-0.91	0.74	1.52	0.23
DUSP4	-1	-0.91	-0.8	0.71	1.12	0.87
IL15	-0.55	-0.73	-0.7	-0.59	1.35	1.22
IL21	-0.98	-0.15	-1.35	0.67	1.14	0.67
IL2RB	-0.87	-0.58	-0.93	1.1	1.35	-0.07
IL9	-0.89	-0.89	-0.9	1.2	0.59	0.9
LEF1	0.29	-1.13	-0.7	0.18	1.73	-0.37
ZAP70	-1.07	-0.85	-0.78	0.84	1.12	0.74

## Sheet: Fig2b
SUM149	Non-stressed-TCs+B7-H3 CAR T				Stressed-TCs+B7-H3 CAR T
TSCM	8.65	3.21	10.3	9.8	8.17	6.23	7.8	8.76
TCM	18.9	23.5	17.2	15.3	27.6	30.1	28.7	25.4
TEM	56.5	58.6	52	56	59.2	58	58	57
TEFF	15.95	14.69	20.5	18.9	5.03	5.67	5.5	8.84

## Sheet: Fig2c
SUM159	Non-stressed-TCs+B7-H3 CAR T				Stressed-TCs+B7-H3 CAR T
TSCM	10.2	13	15.8	7.4	10.5	18.1	6.7	10.3
TCM	18.6	17.5	23	14.9	27.6	33.6	23.9	35.1
TEM	49	46	39	59	34.9	37	52	41
TEFF	22.2	23.5	22.2	18.7	27	11.3	17.4	13.6

## Sheet: Fig2d
PANC-1	Non-stressed-TCs+B7-H3 CAR T				Stressed-TCs+B7-H3 CAR T
TSCM	3.54	1.83	1.74	2.3	6.32	3.16	3	4.71
TCM	21.8	16.9	16.6	20.4	29.5	27.6	26.8	29.9
TEM	67.9	65.6	68.7	66.4	56.8	59.8	60.7	58
TEFF	6.76	12.6	13	10.8	7.41	9.51	9.45	7.4

## Sheet: Fig2e
PCI-13	Non-stressed-TCs+CSPG4 CAR T				Stressed-TCs+CSPG4 CAR T
TSCM	1.87	2.65	4.23	3.3	2.27	5.34	2.23	5.2
TCM	8.79	10.34	12.65	12.4	18	17.7	23.8	20.54
TEM	70.4	67.9	59.3	63.3	68.7	61.9	65.1	58.96
TEFF	18.9	19.11	23.82	21	11	13.06	10.8	15.3

[truncated: 64 more sheets: Fig2f, Fig2g, Fig3a, Fig3b, Fig3c, Fig3d, Fig3e, Fig3f, Fig3g, Fig3h, Fig3i, Fig3k, Fig4b, Fig4c, Fig4d, Fig4e, Fig4g, Fig4i, Fig4j, Fig4m …]
